# Supplementary material for: Effect of Substitution Degree and Homogeneity on Cyclodextrin-Ligand Complex Stability: Comparison of Fenbufen and Fenoprofen Using CD and NMR Spectroscopy
Source: Int J Mol Sci. 2023 Apr 19;24(8):7544. doi: 10.3390/ijms24087544 (PMC10139022; doi:10.3390/ijms24087544)
Supplement: Supplementary file 1 [file ijms-24-07544-s001.zip]

Archive with 1 entries (1 files):
- ijms-2348295-supplementary.pdf
